# Supplementary material for: Occurrence and Distribution of Fusarium Communities in the Root Zone in a Post-Bog Permanent Meadow in Relation to Mineral Fertilization and Growing Seasons
Source: Pathogens. 2022 Mar 11;11(3):341. doi: 10.3390/pathogens11030341 (PMC8951497; doi:10.3390/pathogens11030341)
Supplement: Supplementary file 1 [file pathogens-11-00341-s001.zip]

Archive with 1 entries (1 files):
- pathogens-1538662-supplementary.pdf
